# Supplementary material for: Dietary Grape Seed Meal Bioactive Compounds Alleviate Epithelial Dysfunctions and Attenuates Inflammation in Colon of DSS-Treated Piglets
Source: Foods. 2021 Mar 4;10(3):530. doi: 10.3390/foods10030530 (PMC7999447; doi:10.3390/foods10030530)
Supplement: Supplementary file 1 [file foods-10-00530-s001.zip]

Archive with 1 entries (1 files):
- foods-1091061-supplementary.docx
